# Supplementary material for: Stereoelectronic Effect of Protecting Groups on the Stability of Galactosyl Donor Intermediates
Source: Molecules. 2025 Jan 7;30(2):218. doi: 10.3390/molecules30020218 (PMC11767833; doi:10.3390/molecules30020218)
Supplement: Supplementary file 1 [file molecules-30-00218-s001.zip]

Archive with 1 entries (1 files):
- molecules-3281381-supplementary.pdf
